# Supplementary material for: Metabolome profiling by untargeted metabolomics and biomarker panel selection using machine-learning for patients in different stages of peripheral neuropathy induced by oxaliplatin
Source: Front Oncol. 2025 Sep 19;15:1617207. doi: 10.3389/fonc.2025.1617207 (PMC12491010; doi:10.3389/fonc.2025.1617207)
Supplement: Supplementary file 6 [file Table1.xlsx]

## Sheet: Sheet1
Index	p_value	Fold_Change	Class	classification
Cyclohexylamine	0.000814163	0.74	Level 1 vs Level 0	Others
gamma-Aminobutyric acid	2.25834e-07	0.68	Level 1 vs Level 0	Amino acids and derivatives
Benzaldehyde	2.66779e-07	0.68	Level 1 vs Level 0	Benzene and substituted derivatives
Hydroquinone	0.0154931	1.35	Level 1 vs Level 0	Phenols
Pyrrole-2-carboxylic acid	1.08956e-08	3.86	Level 1 vs Level 0	Others
L-Prolinamide	0.000182057	0.68	Level 1 vs Level 0	Amino acids and derivatives
Guanidoacetic acid	0.0011393	0.81	Level 1 vs Level 0	Amino acids and derivatives
Indole	7.22225e-10	0.73	Level 1 vs Level 0	Indoles and derivatives
5-Hydroxypentanoic acid	1.8414e-22	0.69	Level 1 vs Level 0	Fatty acids and conjugates
Bovinocidin	0.00062377	2.48	Level 1 vs Level 0	Others
2-Methylserine	1.82318e-05	0.72	Level 1 vs Level 0	Amino acids and derivatives
(S)-2-Phenyloxirane	1.51234e-05	1.65	Level 1 vs Level 0	Others
Phenylethylamine	6.46804e-08	0.67	Level 1 vs Level 0	Benzene and substituted derivatives
Benzamide	0.0130225	0.66	Level 1 vs Level 0	Benzene and substituted derivatives
Niacinamide	0.00780157	0.58	Level 1 vs Level 0	Pyridines and derivatives
Nicotinic acid	0.00606207	1.18	Level 1 vs Level 0	Pyridines and derivatives
1,1-Dimethylbiguanide	0.000552926	0.69	Level 1 vs Level 0	Others
gamma-Amino-gamma-cyanobutanoate	0.00120764	0.82	Level 1 vs Level 0	Amines
2-Ketohexanoic acid	1.0627e-06	0.79	Level 1 vs Level 0	Organic acids and derivatives
Pyrrolidonecarboxylic acid	0.00905514	0.82	Level 1 vs Level 0	Amino acids and derivatives
Pipecolic acid	0.00252666	0.79	Level 1 vs Level 0	Amino acids and derivatives
5-Amino-2-oxopentanoic acid	0.00164478	0.69	Level 1 vs Level 0	Organic acids and derivatives
3-Methylindole	1.0988e-08	0.7	Level 1 vs Level 0	Indoles and derivatives
Creatine	0.00502833	1.37	Level 1 vs Level 0	Amino acids and derivatives
Ornithine	0.00273908	0.76	Level 1 vs Level 0	Amino acids and derivatives
Acetylphosphate	2.93454e-06	0.66	Level 1 vs Level 0	Organic acids and derivatives
4-Acetamidobutanoic acid	0.0006157	0.6	Level 1 vs Level 0	Amino acids and derivatives
L-Lysine	0.000133233	0.73	Level 1 vs Level 0	Amino acids and derivatives
L-2-Hydroxyglutaric acid	7.74195e-05	0.73	Level 1 vs Level 0	Fatty acids and conjugates
trans-Cinnamate	1.48302e-07	0.67	Level 1 vs Level 0	Carbonyl compounds
Racemethionine	3.68803e-05	1.89	Level 1 vs Level 0	Amino acids and derivatives
3-Hydroxyanthranilic acid	0.00102843	1.59	Level 1 vs Level 0	Benzene and substituted derivatives
Imidazol-5-yl-pyruvate	1.08225e-24	0.65	Level 1 vs Level 0	Others
3-Indoleacetonitrile	0.000330252	0.69	Level 1 vs Level 0	Indoles and derivatives
Uracil 5-carboxylate	0.00012376	0.7	Level 1 vs Level 0	nucleotide and derivatives
4,5-Dihydroorotic acid	0.000932284	0.85	Level 1 vs Level 0	Amino acids and derivatives
1,5-Naphthalenediamine	1.39597e-07	0.74	Level 1 vs Level 0	Others
L-Rhamnono-1,4-lactone	0.0253396	0.7	Level 1 vs Level 0	Others
Acetylcysteine	5.33217e-05	0.59	Level 1 vs Level 0	Amino acids and derivatives
2-Deoxystreptamine	0.0335932	1.26	Level 1 vs Level 0	Alcohols and polyols
2-Hydroxycinnamic acid	0.000467776	0.78	Level 1 vs Level 0	Cinnamic acids and derivatives
7-Methylguanine	0.0415284	3.35	Level 1 vs Level 0	Purines and purine derivatives
L-Phenylalanine	4.07583e-05	0.74	Level 1 vs Level 0	Amino acids and derivatives
3,4-Dihydroxymandelic acid	0.000974181	0.29	Level 1 vs Level 0	Phenols
Pyridoxal	0.00088414	0.73	Level 1 vs Level 0	Pyridines and derivatives
D-synephrine	2.64501e-05	0.72	Level 1 vs Level 0	Benzene and substituted derivatives
3,4-Dihydroxyphenylglycol	6.82841e-07	0.75	Level 1 vs Level 0	Benzene and substituted derivatives
Diphenylamine	0.0102729	0.91	Level 1 vs Level 0	Benzene and substituted derivatives
2-Oxoarginine	0.0040908	0.81	Level 1 vs Level 0	Organic acids and derivatives
Demethylated antipyrine	0.00382372	3.54	Level 1 vs Level 0	Others
Ascorbate	0.00536843	1.38	Level 1 vs Level 0	Others
Phenacetin	0.0158635	0.65	Level 1 vs Level 0	Benzene and substituted derivatives
Sorbitol	0.00627985	1.71	Level 1 vs Level 0	Carbohydrates
Galactitol	3.28593e-05	0.8	Level 1 vs Level 0	Carbohydrates
Phosphorylcholine	0.00412057	0.77	Level 1 vs Level 0	Others
5-Guanidino-3-methyl-2-oxopentanoate	0.000295714	0.77	Level 1 vs Level 0	Lipids
Asymmetric dimethylarginine	0.0283539	1.47	Level 1 vs Level 0	Amino acids and derivatives
Thiabendazole	1.25517e-23	0.73	Level 1 vs Level 0	Others
Spermine	0.0444866	1.21	Level 1 vs Level 0	Amines
O-Acetylcarnitine	0.00234574	0.57	Level 1 vs Level 0	Lipids
Indolelactic acid	0.0168047	0.82	Level 1 vs Level 0	Indoles and derivatives
Miglitol	0.000101999	0.61	Level 1 vs Level 0	Others
N-a-Acetylcitrulline	0.0112467	0.74	Level 1 vs Level 0	Amino acids and derivatives
Propionylcarnitine	0.0235717	0.78	Level 1 vs Level 0	Fatty acids and conjugates
Neostigmine	2.33648e-05	1.49	Level 1 vs Level 0	Benzene and substituted derivatives
Hydroxykynurenine	7.4298e-10	4.64	Level 1 vs Level 0	Carbonyl compounds
Chorismate	0.00152431	0.76	Level 1 vs Level 0	Organic acids and derivatives
Porphobilinogen	0.0194104	5.93	Level 1 vs Level 0	Amines
Biotin	2.00858e-07	1.59	Level 1 vs Level 0	Others
Deoxyuridine	0.00448988	3.28	Level 1 vs Level 0	nucleotide and derivatives
Aminoglutethimide	7.94209e-05	0.71	Level 1 vs Level 0	Benzene and substituted derivatives
Farnesoic acid	0.00349848	1.56	Level 1 vs Level 0	Organic acids and derivatives
L-Formylkynurenine	0.00128	1.75	Level 1 vs Level 0	Amines
Pseudouridine	0.00244637	1.33	Level 1 vs Level 0	nucleotide and derivatives
Alprenolol	0.0134343	1.48	Level 1 vs Level 0	Others
(9Z)-Hexadecenoic acid	0.000454129	1.29	Level 1 vs Level 0	Fatty acids and conjugates
Stearolic acid	0.00148332	0.53	Level 1 vs Level 0	Fatty acids and conjugates
Cyclizine	0.0171212	1.59	Level 1 vs Level 0	Benzene and substituted derivatives
Retinol	0.0223385	1.27	Level 1 vs Level 0	Lipids
Baicalein	0.00528519	2.33	Level 1 vs Level 0	Flavonoids
Estradiol	0.000160062	2.49	Level 1 vs Level 0	Steroids and steroid derivatives
Dibutyl phthalate	0.00796497	1.22	Level 1 vs Level 0	Benzene and substituted derivatives
Linoleic acid	0.0165098	1.54	Level 1 vs Level 0	Lineolic acids and derivatives
Ricinoleic acid	0.00207812	1.89	Level 1 vs Level 0	Alcohols and polyols
Sphingosine	0.0144039	1.29	Level 1 vs Level 0	Amines
9-cis-Retinal	0.00221054	1.83	Level 1 vs Level 0	Lipids
Biochanin A	0.000482437	0.63	Level 1 vs Level 0	Flavonoids
Fisetin	0.00655377	1.59	Level 1 vs Level 0	Flavonoids
Indoleglycerol phosphate	0.00207841	2.23	Level 1 vs Level 0	Lipids
Tridemorph	0.00359928	2.24	Level 1 vs Level 0	Others
4'-Oxolividamine	0.000201741	2.25	Level 1 vs Level 0	Others
Pergolide	0.000403846	0.62	Level 1 vs Level 0	Others
Oleoylethanolamide	0.00121448	1.4	Level 1 vs Level 0	Amines
Docosahexaenoic acid	0.0444324	0.82	Level 1 vs Level 0	Lipids
12-Keto-tetrahydro-leukotriene B4	1.94128e-08	3.29	Level 1 vs Level 0	Lipids
Cortexolone	0.000262026	0.69	Level 1 vs Level 0	Steroids and steroid derivatives
(4Z,7Z,10Z,13Z,16Z,19Z)-Docosahexaenoic acid ethyl ester	0.0202626	0.31	Level 1 vs Level 0	Lipids
Aldosterone	0.00660469	1.85	Level 1 vs Level 0	Steroids and steroid derivatives
Vitamin D3	0.00194623	1.35	Level 1 vs Level 0	Steroids and steroid derivatives
Myriocin	2.72091e-06	0.41	Level 1 vs Level 0	Others
6-Amino-6-deoxyfutalosine	6.98239e-05	0.75	Level 1 vs Level 0	Others
Smilagenin	0.0047332	0.74	Level 1 vs Level 0	Alcohols and polyols
Genistin	0.00165335	1.41	Level 1 vs Level 0	Flavonoids
16-Feruloyloxypalmitate	1.20168e-05	0.51	Level 1 vs Level 0	Benzene and substituted derivatives
Deoxyuridine-5'-triphosphate	0.0116683	1.27	Level 1 vs Level 0	nucleotide and derivatives
Protoporphyrinogen IX	0.00387417	2.42	Level 1 vs Level 0	Others
6,8a-Seco-6,8a-deoxy-5-oxoavermectin ''2b'' aglycone	0.0323658	1.29	Level 1 vs Level 0	Others
Dihydrouracil	0.00180607	0.53	Level 1 vs Level 0	Others
Fumaric acid	0.000699423	0.82	Level 1 vs Level 0	Organic acids and derivatives
L-Proline	1.83287e-05	0.45	Level 1 vs Level 0	Amino acids and derivatives
L-Valine	0.00361855	1.16	Level 1 vs Level 0	Amino acids and derivatives
5-Aminopentanoic acid	0.0133302	1.13	Level 1 vs Level 0	Amino acids and derivatives
Erythritol	0.00143742	0.74	Level 1 vs Level 0	Carbohydrates
Ketoleucine	0.0188382	1.49	Level 1 vs Level 0	Amino acids and derivatives
L-Isoleucine	0.00798374	1.44	Level 1 vs Level 0	Amino acids and derivatives
L-Aspartic acid	0.0352923	0.83	Level 1 vs Level 0	Amino acids and derivatives
L-Malic acid	4.6772e-05	0.76	Level 1 vs Level 0	Phenols
Phenylacetic acid	0.00142035	0.79	Level 1 vs Level 0	Benzene and substituted derivatives
6-Hydroxynicotinic acid	0.0175202	0.81	Level 1 vs Level 0	Pyridines and derivatives
1-Naphthylamine	0.0106546	0.66	Level 1 vs Level 0	Others
Spermidine	2.89198e-09	1.82	Level 1 vs Level 0	Amines
Adipic acid	3.83759e-05	3.32	Level 1 vs Level 0	Fatty acids and conjugates
Oxoglutaric acid	0.0168414	0.79	Level 1 vs Level 0	Organic acids and derivatives
D-Xylose	0.000295276	0.74	Level 1 vs Level 0	Carbohydrates
L-Arabinose	0.0448229	1.15	Level 1 vs Level 0	Carbohydrates
D-Lyxose	0.000594488	0.4	Level 1 vs Level 0	Carbohydrates
p-Hydroxyphenylacetic acid	0.0147161	1.22	Level 1 vs Level 0	Phenols
Guanine	0.000128554	0.44	Level 1 vs Level 0	nucleotide and derivatives
Xanthine	0.00480118	0.72	Level 1 vs Level 0	Purines and purine derivatives
Pelargonic acid	0.0266889	0.78	Level 1 vs Level 0	Fatty acids and conjugates
Aminoadipic acid	2.09138e-05	2.06	Level 1 vs Level 0	Amino acids and derivatives
2-Hydroxy-2-ethylsuccinic acid	7.85363e-06	0.36	Level 1 vs Level 0	Alcohols and polyols
Phenylpyruvic acid	0.0166311	1.4	Level 1 vs Level 0	Benzene and substituted derivatives
Phthalic acid	0.0322914	1.15	Level 1 vs Level 0	Benzene and substituted derivatives
1-Methylxanthine	3.53885e-13	2.47	Level 1 vs Level 0	Purines and purine derivatives
3-Methylxanthine	3.39446e-05	0.61	Level 1 vs Level 0	Purines and purine derivatives
Iminoarginine	0.000571874	2.1	Level 1 vs Level 0	Others
N-Acetylleucine	0.000636847	2.49	Level 1 vs Level 0	Amino acids and derivatives
Shikimic acid	0.0351521	1.48	Level 1 vs Level 0	Alcohols and polyols
L-Arginine	0.00180198	0.79	Level 1 vs Level 0	Amino acids and derivatives
2-Hydroxy-3-(4-hydroxyphenyl)propenoic acid	2.03704e-09	0.3	Level 1 vs Level 0	Benzene and substituted derivatives
Mannitol	1.45515e-07	0.92	Level 1 vs Level 0	Carbohydrates
2,4-Dinitrophenol	2.36676e-08	1.78	Level 1 vs Level 0	Others
(2S)-2-{[1-(R)-Carboxyethyl]amino}pentanoate	2.48585e-05	2.04	Level 1 vs Level 0	Amines
4-Hydroxy-2-oxo-heptanedioate	0.000151532	0.46	Level 1 vs Level 0	Alcohols and polyols
Zingerone	0.00125136	1.3	Level 1 vs Level 0	Benzene and substituted derivatives
D-Glucuronic Acid	0.0348119	0.75	Level 1 vs Level 0	Carbohydrates
L-Dopa	0.0301041	1.57	Level 1 vs Level 0	Amino acids and derivatives
N-Acetylserotonin	0.00153727	0.75	Level 1 vs Level 0	Indoles and derivatives
Tryptophanamide	0.000234727	1.41	Level 1 vs Level 0	Amines
Methyl jasmonate	0.00251188	1.18	Level 1 vs Level 0	Lineolic acids and derivatives
Galactaric acid	0.014062	1.43	Level 1 vs Level 0	Carbohydrates
N-Acetyl-D-glucosamine	0.000612516	1.18	Level 1 vs Level 0	Carbohydrates
Myristic acid	0.0028839	1.51	Level 1 vs Level 0	Fatty acids and conjugates
Deoxyinosine	0.000375252	0.71	Level 1 vs Level 0	nucleotide and derivatives
Pentadecanoic acid	6.6357e-05	1.41	Level 1 vs Level 0	Fatty acids and conjugates
2'-Deoxyadenosine	2.32076e-05	0.69	Level 1 vs Level 0	nucleotide and derivatives
Palmitic acid	0.00242986	1.59	Level 1 vs Level 0	Fatty acids and conjugates
Apigenin	0.000135188	2.32	Level 1 vs Level 0	Flavonoids
Stearidonic acid	0.0124936	1.69	Level 1 vs Level 0	Lineolic acids and derivatives
Alpha-Linolenic acid	0.000734367	1.54	Level 1 vs Level 0	Lineolic acids and derivatives
Gamma-Linolenic acid	0.00218448	1.47	Level 1 vs Level 0	Lineolic acids and derivatives
Bovinic acid	0.00771213	1.69	Level 1 vs Level 0	Lineolic acids and derivatives
Oleic acid	0.00216193	1.77	Level 1 vs Level 0	Fatty acids and conjugates
(6Z)-Octadecenoic acid	4.6931e-07	0.18	Level 1 vs Level 0	Lineolic acids and derivatives
2-Methoxyestradiol	0.00694213	1.35	Level 1 vs Level 0	Steroids and steroid derivatives
Guanosine	1.7006e-06	1.85	Level 1 vs Level 0	nucleotide and derivatives
Hexadecanedioate	0.0261299	1.25	Level 1 vs Level 0	Fatty acids and conjugates
Nonadecanoic acid	1.45995e-05	1.73	Level 1 vs Level 0	Fatty acids and conjugates
Ostruthin	6.22101e-06	2.17	Level 1 vs Level 0	Coumarins and derivatives
8-Anilino-1-naphthalene sulfonate	1.59497e-06	1.57	Level 1 vs Level 0	Others
Arachidonic acid	5.65701e-05	1.47	Level 1 vs Level 0	Fatty acids and conjugates
Eicosadienoic acid	0.00181452	1.73	Level 1 vs Level 0	Fatty acids and conjugates
UMP	0.0251031	0.8	Level 1 vs Level 0	nucleotide and derivatives
11-Dehydrocorticosterone	7.95222e-06	2.16	Level 1 vs Level 0	Steroids and steroid derivatives
9,10,13-TriHOME	0.0210927	1.97	Level 1 vs Level 0	Alcohols and polyols
Adrenic acid	1.67479e-05	2.06	Level 1 vs Level 0	Fatty acids and conjugates
PGA1	0.0140874	1.46	Level 1 vs Level 0	Lipids
8,9-DiHETrE	0.0146562	1.6	Level 1 vs Level 0	Lipids
Erucic acid	0.00386987	1.67	Level 1 vs Level 0	Fatty acids and conjugates
Fructose 1,6-bisphosphate	0.000136049	1.99	Level 1 vs Level 0	Carbohydrates
Alpha-Lactose	0.00656598	2.12	Level 1 vs Level 0	Carbohydrates
Perindopril	0.00105526	3.47	Level 1 vs Level 0	Amino acids and derivatives
LysoPA(16_0_0_0)	0.00448464	0.82	Level 1 vs Level 0	Lipids
Cholesterol sulfate	0.00675073	1.24	Level 1 vs Level 0	Steroids and steroid derivatives
Tetrahydrofolyl-[Glu](2)	3.67809e-05	4.44	Level 1 vs Level 0	Amines
15,16-Dihydrobiliverdin	0.00577611	0.34	Level 1 vs Level 0	Others
Cyclohexylamine	0.00136511	0.78	Level 2 vs Level 0	Others
gamma-Aminobutyric acid	7.7949e-14	0.65	Level 2 vs Level 0	Amino acids and derivatives
Benzaldehyde	2.45458e-11	0.66	Level 2 vs Level 0	Benzene and substituted derivatives
Hydroquinone	6.44873e-05	1.45	Level 2 vs Level 0	Phenols
Pyrrole-2-carboxylic acid	7.32665e-26	3.64	Level 2 vs Level 0	Others
L-Prolinamide	8.50158e-08	0.69	Level 2 vs Level 0	Amino acids and derivatives
Guanidoacetic acid	3.59357e-07	0.77	Level 2 vs Level 0	Amino acids and derivatives
Indole	6.05815e-13	0.74	Level 2 vs Level 0	Indoles and derivatives
5-Hydroxypentanoic acid	6.03022e-32	0.71	Level 2 vs Level 0	Fatty acids and conjugates
Bovinocidin	6.32937e-07	3.49	Level 2 vs Level 0	Others
2-Methylserine	0.000193879	0.79	Level 2 vs Level 0	Amino acids and derivatives
(S)-2-Phenyloxirane	0.000401559	1.55	Level 2 vs Level 0	Others
Phenylethylamine	5.33451e-15	0.64	Level 2 vs Level 0	Benzene and substituted derivatives
Niacinamide	0.00216875	0.64	Level 2 vs Level 0	Pyridines and derivatives
1,1-Dimethylbiguanide	9.21785e-10	0.61	Level 2 vs Level 0	Others
gamma-Amino-gamma-cyanobutanoate	4.40767e-09	0.77	Level 2 vs Level 0	Amines
2-Ketohexanoic acid	2.89956e-08	0.79	Level 2 vs Level 0	Organic acids and derivatives
3-Methylindole	7.6855e-10	0.73	Level 2 vs Level 0	Indoles and derivatives
Ornithine	2.01e-05	0.77	Level 2 vs Level 0	Amino acids and derivatives
p-Aminobenzoic acid	0.000321374	0.78	Level 2 vs Level 0	Benzene and substituted derivatives
Acetylphosphate	2.72085e-10	0.66	Level 2 vs Level 0	Organic acids and derivatives
4-Acetamidobutanoic acid	5.86736e-05	0.7	Level 2 vs Level 0	Amino acids and derivatives
L-Glutamine	7.97563e-06	1.87	Level 2 vs Level 0	Amino acids and derivatives
L-Lysine	3.56997e-12	0.67	Level 2 vs Level 0	Amino acids and derivatives
2-Oxo-4-methylthiobutanoic acid	1.87748e-06	1.82	Level 2 vs Level 0	Fatty acids and conjugates
L-2-Hydroxyglutaric acid	1.85055e-06	0.73	Level 2 vs Level 0	Fatty acids and conjugates
trans-Cinnamate	8.93882e-15	0.64	Level 2 vs Level 0	Carbonyl compounds
Racemethionine	2.14519e-05	1.72	Level 2 vs Level 0	Amino acids and derivatives
2,3-Butanediol	1.18998e-10	0.58	Level 2 vs Level 0	Alcohols and polyols
Imidazol-5-yl-pyruvate	1.12066e-38	0.67	Level 2 vs Level 0	Others
Uracil 5-carboxylate	3.09212e-09	0.62	Level 2 vs Level 0	nucleotide and derivatives
4,5-Dihydroorotic acid	2.2151e-06	0.81	Level 2 vs Level 0	Amino acids and derivatives
1,5-Naphthalenediamine	3.19903e-10	0.73	Level 2 vs Level 0	Others
Indoleacetaldehyde	0.00693504	0.7	Level 2 vs Level 0	Indoles and derivatives
L-Carnitine	0.00111639	0.86	Level 2 vs Level 0	Lipids
L-Rhamnono-1,4-lactone	1.27359e-05	0.56	Level 2 vs Level 0	Others
Acetylcysteine	3.096e-13	0.61	Level 2 vs Level 0	Amino acids and derivatives
2-Deoxystreptamine	2.07433e-05	1.32	Level 2 vs Level 0	Alcohols and polyols
2-Hydroxycinnamic acid	0.00197288	0.83	Level 2 vs Level 0	Cinnamic acids and derivatives
7-Methylguanine	2.41185e-08	4.32	Level 2 vs Level 0	Purines and purine derivatives
L-Phenylalanine	3.13082e-10	0.71	Level 2 vs Level 0	Amino acids and derivatives
3,4-Dihydroxymandelic acid	8.07313e-05	0.3	Level 2 vs Level 0	Phenols
Pyridoxal	0.00227893	0.8	Level 2 vs Level 0	Pyridines and derivatives
D-synephrine	1.91297e-11	0.67	Level 2 vs Level 0	Benzene and substituted derivatives
Pyridoxine	9.12994e-05	0.63	Level 2 vs Level 0	Pyridines and derivatives
3,4-Dihydroxyphenylglycol	4.71674e-09	0.74	Level 2 vs Level 0	Benzene and substituted derivatives
Diphenylamine	4.00895e-06	0.86	Level 2 vs Level 0	Benzene and substituted derivatives
Demethylated antipyrine	2.56655e-11	5.54	Level 2 vs Level 0	Others
D-Alanyl-D-serine	0.000176097	0.67	Level 2 vs Level 0	Amino acids and derivatives
Methyleugenol	0.00223963	1.14	Level 2 vs Level 0	Benzene and substituted derivatives
Nicotinuric acid	0.000995588	0.76	Level 2 vs Level 0	Amino acids and derivatives
Acetylcholine chloride	0.000294975	1.58	Level 2 vs Level 0	Others
Galactitol	2.4025e-07	0.85	Level 2 vs Level 0	Carbohydrates
Phosphorylcholine	0.000233014	0.81	Level 2 vs Level 0	Others
5-Guanidino-3-methyl-2-oxopentanoate	0.00017775	0.81	Level 2 vs Level 0	Lipids
N6-Acetyl-L-lysine	8.0191e-06	3.26	Level 2 vs Level 0	Amino acids and derivatives
3-Methyl-L-tyrosine	0.000419101	1.19	Level 2 vs Level 0	Amino acids and derivatives
Vanillylmandelic acid	2.19686e-07	10.84	Level 2 vs Level 0	Phenols
Dodecanoic acid	0.00130588	0.85	Level 2 vs Level 0	Fatty acids and conjugates
Thiabendazole	1.3564e-34	0.75	Level 2 vs Level 0	Others
Spermine	2.45683e-07	1.67	Level 2 vs Level 0	Amines
O-Acetylcarnitine	0.000110855	0.58	Level 2 vs Level 0	Lipids
Miglitol	1.13556e-07	0.57	Level 2 vs Level 0	Others
L-Kynurenine	1.18059e-06	0.74	Level 2 vs Level 0	Carbonyl compounds
N-a-Acetylcitrulline	2.42988e-09	0.54	Level 2 vs Level 0	Amino acids and derivatives
Propionylcarnitine	5.75952e-05	0.68	Level 2 vs Level 0	Fatty acids and conjugates
Neostigmine	2.19487e-05	1.33	Level 2 vs Level 0	Benzene and substituted derivatives
Hydroxykynurenine	6.34435e-17	4.55	Level 2 vs Level 0	Carbonyl compounds
Chorismate	0.000759016	0.8	Level 2 vs Level 0	Organic acids and derivatives
Porphobilinogen	3.29147e-09	10.4	Level 2 vs Level 0	Amines
Deoxycytidine	0.000120675	6.56	Level 2 vs Level 0	nucleotide and derivatives
Deoxyuridine	1.12499e-08	6.12	Level 2 vs Level 0	nucleotide and derivatives
Aminoglutethimide	7.3848e-08	0.69	Level 2 vs Level 0	Benzene and substituted derivatives
L-Formylkynurenine	7.73666e-08	2.07	Level 2 vs Level 0	Amines
Pseudouridine	0.000497704	1.37	Level 2 vs Level 0	nucleotide and derivatives
N-Acetyl-D-tryptophan	0.00349541	0.62	Level 2 vs Level 0	Amino acids and derivatives
alpha-Santonin	0.0012411	0.69	Level 2 vs Level 0	Others
Alprenolol	0.0030941	1.51	Level 2 vs Level 0	Others
(9Z)-Hexadecenoic acid	0.00164385	1.28	Level 2 vs Level 0	Fatty acids and conjugates
Stearolic acid	0.000401574	0.59	Level 2 vs Level 0	Fatty acids and conjugates
Cyclizine	3.60067e-05	2.05	Level 2 vs Level 0	Benzene and substituted derivatives
Estradiol	3.82159e-05	2.03	Level 2 vs Level 0	Steroids and steroid derivatives
4-Hydroxycinnamoylagmatine	6.17134e-05	2.4	Level 2 vs Level 0	Cinnamic acids and derivatives
9-cis-Retinal	1.45998e-06	2.73	Level 2 vs Level 0	Lipids
Glycitein	8.05474e-05	0.74	Level 2 vs Level 0	Flavonoids
Biochanin A	1.48749e-12	0.46	Level 2 vs Level 0	Flavonoids
Indoleglycerol phosphate	2.75848e-08	2.72	Level 2 vs Level 0	Lipids
4'-Oxolividamine	2.2003e-14	2.2	Level 2 vs Level 0	Others
Pergolide	8.54931e-10	0.46	Level 2 vs Level 0	Others
9,10-DHOME	2.0725e-05	0.43	Level 2 vs Level 0	Fatty acids and conjugates
Docosahexaenoic acid	0.000185482	0.77	Level 2 vs Level 0	Fatty acids and conjugates
Nicotinamide ribotide	1.83147e-05	3.88	Level 2 vs Level 0	nucleotide and derivatives
12-Keto-tetrahydro-leukotriene B4	3.77417e-11	2.51	Level 2 vs Level 0	Lipids
Cortexolone	1.76794e-07	0.65	Level 2 vs Level 0	Steroids and steroid derivatives
Riboflavin	3.28472e-05	0.8	Level 2 vs Level 0	Others
Lithocholic acid	6.75051e-05	0.63	Level 2 vs Level 0	Steroids and steroid derivatives
Myriocin	4.57636e-09	0.37	Level 2 vs Level 0	Others
6-Amino-6-deoxyfutalosine	2.19623e-06	0.74	Level 2 vs Level 0	Others
Smilagenin	0.00532234	0.79	Level 2 vs Level 0	Alcohols and polyols
Lanosterin	0.00349973	0.82	Level 2 vs Level 0	Terpenoids
Genistin	8.39026e-06	2.17	Level 2 vs Level 0	Flavonoids
2-Deoxyecdysone	0.000580365	1.91	Level 2 vs Level 0	Alcohols and polyols
16-Feruloyloxypalmitate	4.57105e-10	0.44	Level 2 vs Level 0	Benzene and substituted derivatives
Deoxyuridine-5'-triphosphate	0.00164919	1.27	Level 2 vs Level 0	nucleotide and derivatives
2-Ketobutyric acid	0.000502149	0.68	Level 2 vs Level 0	Organic acids and derivatives
3-Aminoisobutanoic acid	0.000137534	0.77	Level 2 vs Level 0	Amino acids and derivatives
Malonate	2.58852e-07	0.63	Level 2 vs Level 0	Organic acids and derivatives
Dihydrouracil	0.00032097	0.54	Level 2 vs Level 0	Others
Fumaric acid	2.20899e-06	0.8	Level 2 vs Level 0	Organic acids and derivatives
L-Proline	6.74442e-15	0.39	Level 2 vs Level 0	Amino acids and derivatives
5-Aminopentanoic acid	3.13758e-05	1.21	Level 2 vs Level 0	Amino acids and derivatives
Erythritol	1.20051e-11	0.62	Level 2 vs Level 0	Carbohydrates
Ketoleucine	0.000127342	1.6	Level 2 vs Level 0	Amino acids and derivatives
Glutaric acid	0.000487655	0.85	Level 2 vs Level 0	Organic acids and derivatives
L-Aspartic acid	0.000716609	0.78	Level 2 vs Level 0	Amino acids and derivatives
L-Malic acid	4.58694e-07	0.78	Level 2 vs Level 0	Organic acids and derivatives
Phenylacetic acid	1.15123e-06	0.77	Level 2 vs Level 0	Benzene and substituted derivatives
6-Hydroxynicotinic acid	2.22822e-06	0.73	Level 2 vs Level 0	Pyridines and derivatives
Spermidine	2.05655e-25	2.14	Level 2 vs Level 0	Amines
Adipic acid	3.93877e-13	5.79	Level 2 vs Level 0	Fatty acids and conjugates
Oxoglutaric acid	4.68641e-06	0.63	Level 2 vs Level 0	Organic acids and derivatives
L-Arabinose	0.00247054	1.14	Level 2 vs Level 0	Carbohydrates
D-Lyxose	0.00175561	0.53	Level 2 vs Level 0	Carbohydrates
Xanthine	2.90878e-08	0.59	Level 2 vs Level 0	Purines and purine derivatives
L-Histidine	0.000125801	0.81	Level 2 vs Level 0	Amino acids and derivatives
Pelargonic acid	9.72583e-06	0.64	Level 2 vs Level 0	Fatty acids and conjugates
3-Hydroxyvalproic acid	0.00162509	0.69	Level 2 vs Level 0	Fatty acids and conjugates
Aminoadipic acid	1.21801e-10	2.45	Level 2 vs Level 0	Amino acids and derivatives
2-Hydroxy-2-ethylsuccinic acid	2.4293e-11	0.35	Level 2 vs Level 0	Alcohols and polyols
Phthalic acid	0.00119374	1.15	Level 2 vs Level 0	Benzene and substituted derivatives
1-Methylxanthine	2.06355e-21	2.57	Level 2 vs Level 0	Purines and purine derivatives
3-Methylxanthine	2.5639e-08	0.56	Level 2 vs Level 0	Purines and purine derivatives
Iminoarginine	5.84951e-08	2.59	Level 2 vs Level 0	Others
N-Acetylleucine	5.13697e-08	2.52	Level 2 vs Level 0	Amino acids and derivatives
Quinate	0.0112257	1.42	Level 2 vs Level 0	Alcohols and polyols
4-Quinolinecarboxylic acid	1.85817e-05	0.59	Level 2 vs Level 0	Others
L-Arginine	3.46505e-06	0.77	Level 2 vs Level 0	Amino acids and derivatives
2-Hydroxy-3-(4-hydroxyphenyl)propenoic acid	2.97965e-11	0.35	Level 2 vs Level 0	Benzene and substituted derivatives
Mannitol	8.79397e-09	0.93	Level 2 vs Level 0	Carbohydrates
(S)-beta-Tyrosine	2.4127e-07	2.78	Level 2 vs Level 0	Amino acids and derivatives
2,4-Dinitrophenol	3.01359e-05	1.64	Level 2 vs Level 0	Others
(2S)-2-{[1-(R)-Carboxyethyl]amino}pentanoate	1.19145e-06	1.96	Level 2 vs Level 0	Amines
4-Hydroxy-2-oxo-heptanedioate	1.16453e-07	0.42	Level 2 vs Level 0	Alcohols and polyols
Citric acid	0.00634289	1.25	Level 2 vs Level 0	Organic acids and derivatives
Zingerone	2.1648e-05	1.33	Level 2 vs Level 0	Benzene and substituted derivatives
D-Glucuronic Acid	0.000197068	0.76	Level 2 vs Level 0	Carbohydrates
N-Acetylserotonin	1.21379e-10	0.63	Level 2 vs Level 0	Indoles and derivatives
Indolepyruvate	0.00683574	0.67	Level 2 vs Level 0	Indoles and derivatives
Tryptophanamide	0.000699299	1.32	Level 2 vs Level 0	Amines
Galactaric acid	0.00281319	1.57	Level 2 vs Level 0	Carbohydrates
N-Acetyl-D-glucosamine	7.69307e-06	1.18	Level 2 vs Level 0	Carbohydrates
L-Glutamic acid 5-phosphate	0.00200266	0.35	Level 2 vs Level 0	Amines
Myristic acid	3.29345e-05	1.44	Level 2 vs Level 0	Fatty acids and conjugates
Deoxyinosine	2.24881e-14	0.57	Level 2 vs Level 0	nucleotide and derivatives
L-Cystine	7.2761e-05	0.76	Level 2 vs Level 0	Amino acids and derivatives
Pentadecanoic acid	1.50537e-06	1.44	Level 2 vs Level 0	Fatty acids and conjugates
Pyridoxal phosphate	0.000105236	0.8	Level 2 vs Level 0	Pyridines and derivatives
2'-Deoxyadenosine	5.6448e-12	0.66	Level 2 vs Level 0	nucleotide and derivatives
Palmitic acid	2.96039e-07	1.48	Level 2 vs Level 0	Fatty acids and conjugates
Apigenin	1.57482e-09	4.87	Level 2 vs Level 0	Flavonoids
Stearidonic acid	0.0033279	1.5	Level 2 vs Level 0	Lineolic acids and derivatives
Alpha-Linolenic acid	0.000398704	1.6	Level 2 vs Level 0	Lineolic acids and derivatives
Gamma-Linolenic acid	0.00147651	1.5	Level 2 vs Level 0	Lineolic acids and derivatives
Bovinic acid	0.00903425	1.45	Level 2 vs Level 0	Lineolic acids and derivatives
Oleic acid	0.000140642	1.5	Level 2 vs Level 0	Fatty acids and conjugates
(6Z)-Octadecenoic acid	6.48939e-07	0.24	Level 2 vs Level 0	Lineolic acids and derivatives
Guanosine	3.72473e-09	1.91	Level 2 vs Level 0	nucleotide and derivatives
Ostruthin	2.04627e-07	2.26	Level 2 vs Level 0	Coumarins and derivatives
8-Anilino-1-naphthalene sulfonate	2.65675e-12	1.78	Level 2 vs Level 0	Others
all-trans-Retinoic acid	0.000128583	2.85	Level 2 vs Level 0	Lipids
Arachidonic acid	4.7748e-06	1.5	Level 2 vs Level 0	Fatty acids and conjugates
Eicosadienoic acid	0.0175252	1.37	Level 2 vs Level 0	Fatty acids and conjugates
9(S)-HPODE	0.000721521	0.61	Level 2 vs Level 0	Lineolic acids and derivatives
11-Dehydrocorticosterone	1.76683e-06	2.03	Level 2 vs Level 0	Steroids and steroid derivatives
9,10,13-TriHOME	0.00401112	1.78	Level 2 vs Level 0	Alcohols and polyols
Adrenic acid	7.9377e-09	1.92	Level 2 vs Level 0	Fatty acids and conjugates
Fructose 1,6-bisphosphate	0.00013867	1.77	Level 2 vs Level 0	Carbohydrates
alpha,alpha-Trehalose	1.72982e-05	2.16	Level 2 vs Level 0	Carbohydrates
Alpha-Lactose	1.88047e-07	2.62	Level 2 vs Level 0	Carbohydrates
Perindopril	5.02297e-08	2.94	Level 2 vs Level 0	Amino acids and derivatives
Tetrahydrofolyl-[Glu](2)	9.55318e-11	5.09	Level 2 vs Level 0	Amines
15,16-Dihydrobiliverdin	0.000136305	0.3	Level 2 vs Level 0	Others
Cyclohexylamine	0.00972289	0.77	Level 3 vs Level 0	Others
gamma-Aminobutyric acid	4.42374e-10	0.61	Level 3 vs Level 0	Amino acids and derivatives
Benzaldehyde	5.47165e-10	0.62	Level 3 vs Level 0	Benzene and substituted derivatives
Hydroquinone	0.00249344	1.36	Level 3 vs Level 0	Phenols
Pyrrole-2-carboxylic acid	2.11209e-09	3.45	Level 3 vs Level 0	Others
L-Prolinamide	0.00035904	0.68	Level 3 vs Level 0	Amino acids and derivatives
Guanidoacetic acid	0.0143494	0.87	Level 3 vs Level 0	Amino acids and derivatives
Indole	4.5853e-09	0.73	Level 3 vs Level 0	Indoles and derivatives
5-Hydroxypentanoic acid	2.24838e-22	0.7	Level 3 vs Level 0	Fatty acids and conjugates
Bovinocidin	7.98992e-07	3.85	Level 3 vs Level 0	Others
2-Methylserine	0.00828745	0.83	Level 3 vs Level 0	Amino acids and derivatives
L-Homoserine	0.00103023	1.22	Level 3 vs Level 0	Amino acids and derivatives
(S)-2-Phenyloxirane	0.000128775	1.58	Level 3 vs Level 0	Others
Phenylethylamine	5.35936e-11	0.6	Level 3 vs Level 0	Benzene and substituted derivatives
Benzamide	0.00552247	0.66	Level 3 vs Level 0	Benzene and substituted derivatives
Niacinamide	0.00301032	0.55	Level 3 vs Level 0	Pyridines and derivatives
Taurine	0.00518091	0.68	Level 3 vs Level 0	Others
1,1-Dimethylbiguanide	5.22662e-05	0.58	Level 3 vs Level 0	Others
2-Ketohexanoic acid	3.29832e-06	0.81	Level 3 vs Level 0	Organic acids and derivatives
Pyroglutamic acid	0.0012819	0.44	Level 3 vs Level 0	Amino acids and derivatives
3-Methylindole	1.03335e-07	0.74	Level 3 vs Level 0	Indoles and derivatives
Ornithine	0.00496083	0.76	Level 3 vs Level 0	Amino acids and derivatives
Chavicol	0.0140867	1.21	Level 3 vs Level 0	Phenols
p-Aminobenzoic acid	0.00382728	0.76	Level 3 vs Level 0	Benzene and substituted derivatives
Acetylphosphate	3.97529e-07	0.6	Level 3 vs Level 0	Organic acids and derivatives
4-Acetamidobutanoic acid	0.000102641	0.54	Level 3 vs Level 0	Amino acids and derivatives
L-Glutamine	7.14995e-05	2.04	Level 3 vs Level 0	Amino acids and derivatives
L-Lysine	2.31414e-06	0.65	Level 3 vs Level 0	Amino acids and derivatives
2-Oxo-4-methylthiobutanoic acid	0.000131616	1.82	Level 3 vs Level 0	Fatty acids and conjugates
L-2-Hydroxyglutaric acid	0.000734554	0.76	Level 3 vs Level 0	Fatty acids and conjugates
trans-Cinnamate	1.07353e-10	0.6	Level 3 vs Level 0	Carbonyl compounds
Racemethionine	1.01189e-05	1.86	Level 3 vs Level 0	Amino acids and derivatives
L-Methionine	0.00800792	1.17	Level 3 vs Level 0	Amino acids and derivatives
2,3-Butanediol	5.66828e-06	0.51	Level 3 vs Level 0	Alcohols and polyols
Imidazol-5-yl-pyruvate	3.27144e-24	0.67	Level 3 vs Level 0	Others
Uracil 5-carboxylate	0.000277243	0.58	Level 3 vs Level 0	nucleotide and derivatives
4,5-Dihydroorotic acid	5.06122e-05	0.8	Level 3 vs Level 0	Amino acids and derivatives
1,5-Naphthalenediamine	3.58964e-07	0.76	Level 3 vs Level 0	Others
Indoleacetaldehyde	0.00908303	0.62	Level 3 vs Level 0	Indoles and derivatives
L-Carnitine	0.00261678	0.83	Level 3 vs Level 0	Lipids
L-Rhamnono-1,4-lactone	0.0008132	0.47	Level 3 vs Level 0	Others
Acetylcysteine	1.22112e-10	0.54	Level 3 vs Level 0	Amino acids and derivatives
2-Deoxystreptamine	0.000186633	1.34	Level 3 vs Level 0	Alcohols and polyols
7-Methylguanine	3.61502e-05	4.98	Level 3 vs Level 0	Purines and purine derivatives
L-Phenylalanine	4.19001e-08	0.67	Level 3 vs Level 0	Amino acids and derivatives
3,4-Dihydroxymandelic acid	0.00117477	0.3	Level 3 vs Level 0	Phenols
D-synephrine	9.74182e-09	0.63	Level 3 vs Level 0	Benzene and substituted derivatives
Pyridoxine	0.00136704	0.62	Level 3 vs Level 0	Pyridines and derivatives
3,4-Dihydroxyphenylglycol	2.69319e-06	0.77	Level 3 vs Level 0	Benzene and substituted derivatives
Diphenylamine	0.00872386	0.88	Level 3 vs Level 0	Benzene and substituted derivatives
Demethylated antipyrine	3.72165e-07	6.56	Level 3 vs Level 0	Others
D-Alanyl-D-serine	0.00492023	0.53	Level 3 vs Level 0	Amino acids and derivatives
Phenacetin	0.000470757	0.53	Level 3 vs Level 0	Benzene and substituted derivatives
Sorbitol	0.00029562	1.7	Level 3 vs Level 0	Carbohydrates
Galactitol	0.000294648	0.84	Level 3 vs Level 0	Carbohydrates
Epinephrine	0.0399059	0.88	Level 3 vs Level 0	Phenols
5-Guanidino-3-methyl-2-oxopentanoate	0.00178445	0.82	Level 3 vs Level 0	Lipids
N6-Acetyl-L-lysine	0.00232005	3.55	Level 3 vs Level 0	Amino acids and derivatives
Kynurenic acid	0.025469	0.79	Level 3 vs Level 0	Others
3-Methyl-L-tyrosine	0.00223218	1.18	Level 3 vs Level 0	Amino acids and derivatives
Dethiobiotin	0.00186722	1.22	Level 3 vs Level 0	Fatty acids and conjugates
Vanillylmandelic acid	3.25896e-05	10.47	Level 3 vs Level 0	Phenols
Thiabendazole	5.85489e-23	0.75	Level 3 vs Level 0	Others
Spermine	3.80802e-06	1.7	Level 3 vs Level 0	Amines
Miglitol	3.45759e-07	0.49	Level 3 vs Level 0	Others
L-Kynurenine	0.00118914	0.77	Level 3 vs Level 0	Carbonyl compounds
N-a-Acetylcitrulline	1.92985e-05	0.47	Level 3 vs Level 0	Amino acids and derivatives
Propionylcarnitine	0.0129383	0.75	Level 3 vs Level 0	Fatty acids and conjugates
Neostigmine	0.000237043	1.39	Level 3 vs Level 0	Benzene and substituted derivatives
Hydroxykynurenine	1.05693e-09	3.62	Level 3 vs Level 0	Carbonyl compounds
Porphobilinogen	2.29934e-06	9.28	Level 3 vs Level 0	Amines
Biotin	1.05612e-09	1.56	Level 3 vs Level 0	Others
Deoxycytidine	3.17636e-05	6.65	Level 3 vs Level 0	nucleotide and derivatives
Deoxyuridine	9.42091e-05	5.6	Level 3 vs Level 0	nucleotide and derivatives
Aminoglutethimide	0.00031017	0.74	Level 3 vs Level 0	Benzene and substituted derivatives
Farnesoic acid	0.000527029	1.81	Level 3 vs Level 0	Organic acids and derivatives
L-Formylkynurenine	1.88724e-06	2.11	Level 3 vs Level 0	Amines
Pseudouridine	0.00127082	1.35	Level 3 vs Level 0	nucleotide and derivatives
Alprenolol	0.0026717	1.58	Level 3 vs Level 0	Others
(9Z)-Hexadecenoic acid	0.00331395	1.31	Level 3 vs Level 0	Fatty acids and conjugates
Stearolic acid	0.00138714	0.5	Level 3 vs Level 0	Fatty acids and conjugates
Cyclizine	0.000897928	2.23	Level 3 vs Level 0	Benzene and substituted derivatives
Estradiol	0.00180212	1.99	Level 3 vs Level 0	Steroids and steroid derivatives
4-Hydroxycinnamoylagmatine	0.00704181	2.23	Level 3 vs Level 0	Cinnamic acids and derivatives
Linoleic acid	0.0131592	1.41	Level 3 vs Level 0	Lineolic acids and derivatives
Ricinoleic acid	0.00596827	1.87	Level 3 vs Level 0	Alcohols and polyols
Sphingosine	0.0184544	1.25	Level 3 vs Level 0	Amines
9-cis-Retinal	0.00164315	2.82	Level 3 vs Level 0	Lipids
Biochanin A	4.26228e-06	0.41	Level 3 vs Level 0	Flavonoids
Fisetin	0.00430162	1.56	Level 3 vs Level 0	Flavonoids
Indoleglycerol phosphate	2.5935e-05	2.49	Level 3 vs Level 0	Lipids
5'-Methylthioadenosine	0.0041437	0.77	Level 3 vs Level 0	nucleotide and derivatives
Tridemorph	0.00765621	2.06	Level 3 vs Level 0	Others
Palmitoylethanolamide	0.000251828	1.33	Level 3 vs Level 0	Organic acids and derivatives
Quercetin	0.00205057	1.47	Level 3 vs Level 0	Flavonoids
4'-Oxolividamine	2.55406e-13	2.3	Level 3 vs Level 0	Others
Pergolide	2.91761e-08	0.44	Level 3 vs Level 0	Others
9,10-DHOME	2.99314e-05	0.32	Level 3 vs Level 0	Fatty acids and conjugates
Phytosphingosine	0.00195313	1.69	Level 3 vs Level 0	Amines
Oleoylethanolamide	1.25145e-06	1.57	Level 3 vs Level 0	Amines
Docosahexaenoic acid	0.0270137	0.8	Level 3 vs Level 0	Fatty acids and conjugates
Nicotinamide ribotide	0.00335771	2.09	Level 3 vs Level 0	nucleotide and derivatives
12-Keto-tetrahydro-leukotriene B4	1.39921e-07	2.34	Level 3 vs Level 0	Lipids
Cortexolone	0.00100956	0.72	Level 3 vs Level 0	Steroids and steroid derivatives
Riboflavin	4.85976e-06	0.72	Level 3 vs Level 0	Others
Lithocholic acid	0.00188255	0.63	Level 3 vs Level 0	Steroids and steroid derivatives
Palmitoyl-L-carnitine	0.0245497	1.48	Level 3 vs Level 0	Lipids
Myriocin	8.94034e-06	0.39	Level 3 vs Level 0	Others
6-Amino-6-deoxyfutalosine	3.96399e-05	0.72	Level 3 vs Level 0	Others
3-Dehydro-2-deoxyecdysone	0.00102479	1.27	Level 3 vs Level 0	Alcohols and polyols
alpha-Tocopherol	0.0236049	0.82	Level 3 vs Level 0	Lipids
Genistin	3.20495e-06	1.72	Level 3 vs Level 0	Flavonoids
16-Feruloyloxypalmitate	1.09729e-05	0.37	Level 3 vs Level 0	Benzene and substituted derivatives
Deoxyuridine-5'-triphosphate	0.0016535	1.46	Level 3 vs Level 0	nucleotide and derivatives
Protoporphyrinogen IX	0.0149272	1.69	Level 3 vs Level 0	Others
2-Ketobutyric acid	0.00144671	0.66	Level 3 vs Level 0	Organic acids and derivatives
3-Aminoisobutanoic acid	0.00147009	0.76	Level 3 vs Level 0	Amino acids and derivatives
Malonate	4.37179e-06	0.58	Level 3 vs Level 0	Organic acids and derivatives
Dihydrouracil	1.00921e-06	0.31	Level 3 vs Level 0	Others
Creatinine	0.00438496	0.58	Level 3 vs Level 0	Amino acids and derivatives
Fumaric acid	0.00928347	0.86	Level 3 vs Level 0	Organic acids and derivatives
L-Proline	1.05136e-06	0.38	Level 3 vs Level 0	Amino acids and derivatives
5-Aminopentanoic acid	0.0017181	1.25	Level 3 vs Level 0	Amino acids and derivatives
3-Methylthiopropionic acid	0.00163416	1.39	Level 3 vs Level 0	Fatty acids and conjugates
L-Erythrulose	0.00829566	0.9	Level 3 vs Level 0	Carbohydrates
Erythritol	1.80869e-05	0.6	Level 3 vs Level 0	Carbohydrates
Glutaric acid	0.00676727	0.82	Level 3 vs Level 0	Organic acids and derivatives
L-Aspartic acid	0.000180273	0.72	Level 3 vs Level 0	Amino acids and derivatives
L-Malic acid	0.00864386	0.85	Level 3 vs Level 0	Organic acids and derivatives
Phenylacetic acid	0.000116004	0.64	Level 3 vs Level 0	Benzene and substituted derivatives
Phenyl acetate	0.00161155	1.96	Level 3 vs Level 0	Others
6-Hydroxynicotinic acid	6.96444e-05	0.65	Level 3 vs Level 0	Pyridines and derivatives
Spermidine	1.43623e-08	2.07	Level 3 vs Level 0	Amines
Adipic acid	3.41034e-09	5.27	Level 3 vs Level 0	Amino acids and derivatives
Oxoglutaric acid	0.000182558	0.63	Level 3 vs Level 0	Organic acids and derivatives
D-Xylose	0.00038327	0.72	Level 3 vs Level 0	Carbohydrates
D-Lyxose	0.0170476	0.51	Level 3 vs Level 0	Carbohydrates
Xanthine	1.03299e-06	0.55	Level 3 vs Level 0	Purines and purine derivatives
L-Histidine	0.00656155	0.84	Level 3 vs Level 0	Amino acids and derivatives
Pelargonic acid	2.25704e-05	0.57	Level 3 vs Level 0	Fatty acids and conjugates
3-Hydroxyvalproic acid	0.00135698	0.6	Level 3 vs Level 0	Fatty acids and conjugates
Aminoadipic acid	1.61595e-09	2.81	Level 3 vs Level 0	Amino acids and derivatives
2-Hydroxy-2-ethylsuccinic acid	3.66047e-07	0.38	Level 3 vs Level 0	Alcohols and polyols
4-Hydroxycinnamic acid	0.00422773	1.33	Level 3 vs Level 0	Cinnamic acids and derivatives
1-Methylxanthine	1.38722e-10	2.59	Level 3 vs Level 0	Purines and purine derivatives
3-Methylxanthine	1.07399e-07	0.51	Level 3 vs Level 0	Purines and purine derivatives
Iminoarginine	0.000134081	2.42	Level 3 vs Level 0	Others
N-Acetylleucine	2.20094e-07	2.62	Level 3 vs Level 0	Amino acids and derivatives
4-Quinolinecarboxylic acid	0.000131016	0.49	Level 3 vs Level 0	Others
L-Arginine	0.000109577	0.76	Level 3 vs Level 0	Amino acids and derivatives
2-Hydroxy-3-(4-hydroxyphenyl)propenoic acid	3.40383e-05	0.37	Level 3 vs Level 0	Benzene and substituted derivatives
Mannitol	6.07343e-06	0.93	Level 3 vs Level 0	Carbohydrates
L-Iditol	0.00552443	1.77	Level 3 vs Level 0	Carbohydrates
(S)-beta-Tyrosine	7.2293e-09	3.12	Level 3 vs Level 0	Amino acids and derivatives
(R)-3-(4-Hydroxyphenyl)lactate	0.00399792	1.27	Level 3 vs Level 0	Benzene and substituted derivatives
2,4-Dinitrophenol	0.000564466	1.77	Level 3 vs Level 0	Others
10-Hydroxydecanoic acid	0.00548266	1.45	Level 3 vs Level 0	Organic acids and derivatives
(2S)-2-{[1-(R)-Carboxyethyl]amino}pentanoate	1.87036e-07	2.13	Level 3 vs Level 0	Amines
4-Hydroxy-2-oxo-heptanedioate	1.48792e-05	0.4	Level 3 vs Level 0	Alcohols and polyols
Citric acid	5.11997e-05	1.51	Level 3 vs Level 0	Organic acids and derivatives
Zingerone	0.000868155	1.35	Level 3 vs Level 0	Benzene and substituted derivatives
D-Glucuronic Acid	0.000208629	0.49	Level 3 vs Level 0	Carbohydrates
Gluconic acid	0.00489596	0.82	Level 3 vs Level 0	Carbohydrates
N-Acetylserotonin	9.77124e-05	0.65	Level 3 vs Level 0	Indoles and derivatives
Indolepyruvate	0.00589498	0.57	Level 3 vs Level 0	Indoles and derivatives
Tryptophanamide	0.00217056	1.34	Level 3 vs Level 0	Amines
N-Acetyl-D-glucosamine	0.00686377	1.11	Level 3 vs Level 0	Carbohydrates
Myristic acid	4.35593e-09	1.82	Level 3 vs Level 0	Fatty acids and conjugates
D-Ribose 5-phosphate	0.0170497	0.68	Level 3 vs Level 0	Alcohols and polyols
Deoxyinosine	7.18254e-07	0.52	Level 3 vs Level 0	nucleotide and derivatives
L-Cystine	0.000315205	0.74	Level 3 vs Level 0	Amino acids and derivatives
Pentadecanoic acid	5.60896e-06	1.59	Level 3 vs Level 0	Fatty acids and conjugates
Pyridoxal phosphate	0.0175806	0.8	Level 3 vs Level 0	Pyridines and derivatives
2'-Deoxyadenosine	3.28036e-08	0.56	Level 3 vs Level 0	nucleotide and derivatives
Palmitic acid	7.53058e-07	1.59	Level 3 vs Level 0	Fatty acids and conjugates
Apigenin	7.42106e-10	3.95	Level 3 vs Level 0	Flavonoids
Stearidonic acid	3.03702e-05	1.9	Level 3 vs Level 0	Lineolic acids and derivatives
Alpha-Linolenic acid	1.03502e-06	1.85	Level 3 vs Level 0	Lineolic acids and derivatives
Gamma-Linolenic acid	6.3689e-06	1.75	Level 3 vs Level 0	Lineolic acids and derivatives
Bovinic acid	9.65533e-05	1.99	Level 3 vs Level 0	Lineolic acids and derivatives
Oleic acid	4.97749e-07	1.8	Level 3 vs Level 0	Fatty acids and conjugates
(6Z)-Octadecenoic acid	3.92795e-08	0.14	Level 3 vs Level 0	Lineolic acids and derivatives
Guanosine	2.7526e-05	1.84	Level 3 vs Level 0	nucleotide and derivatives
9,10-Epoxyoctadecenoic acid	0.0155966	1.62	Level 3 vs Level 0	Fatty acids and conjugates
Nonadecanoic acid	0.000129517	1.93	Level 3 vs Level 0	Fatty acids and conjugates
Ostruthin	5.86653e-06	1.8	Level 3 vs Level 0	Coumarins and derivatives
8-Anilino-1-naphthalene sulfonate	1.34726e-05	1.52	Level 3 vs Level 0	Others
all-trans-Retinoic acid	8.64405e-05	2.17	Level 3 vs Level 0	Lipids
Arachidonic acid	1.51857e-06	1.58	Level 3 vs Level 0	Fatty acids and conjugates
Ribose 1,5-bisphosphate	0.0134854	1.44	Level 3 vs Level 0	Carbohydrates
9(S)-HPODE	0.00991379	0.57	Level 3 vs Level 0	Lineolic acids and derivatives
UMP	0.0148316	0.76	Level 3 vs Level 0	nucleotide and derivatives
11-Dehydrocorticosterone	2.41858e-05	1.58	Level 3 vs Level 0	Steroids and steroid derivatives
Adrenic acid	0.000242208	2.1	Level 3 vs Level 0	Fatty acids and conjugates
Fructose 1,6-bisphosphate	0.000362088	1.39	Level 3 vs Level 0	Carbohydrates
alpha,alpha-Trehalose	8.43209e-05	2.17	Level 3 vs Level 0	Carbohydrates
Alpha-Lactose	7.35928e-08	3.09	Level 3 vs Level 0	Carbohydrates
Perindopril	9.09727e-07	2.74	Level 3 vs Level 0	Amino acids and derivatives
Cortisol 21-acetate	0.0220159	2.47	Level 3 vs Level 0	Others
Glycochenodeoxycholic acid	0.0181257	1.83	Level 3 vs Level 0	Others
Cholesterol sulfate	0.00365869	1.55	Level 3 vs Level 0	Steroids and steroid derivatives
Tetrahydrofolyl-[Glu](2)	4.75116e-09	6.31	Level 3 vs Level 0	Amines
2-Methylserine	0.0343896	1.1	Level 2 vs Level 1	Amino acids and derivatives
Pyrrolidonecarboxylic acid	0.0391037	1.18	Level 2 vs Level 1	Amino acids and derivatives
Creatine	0.00668401	0.75	Level 2 vs Level 1	Amino acids and derivatives
p-Aminobenzoic acid	0.0145536	0.68	Level 2 vs Level 1	Benzene and substituted derivatives
2-Oxo-4-methylthiobutanoic acid	0.041424	1.38	Level 2 vs Level 1	Fatty acids and conjugates
3-Hydroxyanthranilic acid	0.024445	0.75	Level 2 vs Level 1	Benzene and substituted derivatives
2,3-Butanediol	0.0187238	0.64	Level 2 vs Level 1	Alcohols and polyols
Quinolinic acid	0.00896495	9.65	Level 2 vs Level 1	Pyridines and derivatives
N-Acetylornithine	0.017722	1.25	Level 2 vs Level 1	Amino acids and derivatives
Se-Methylselenocysteine	0.0013384	1.92	Level 2 vs Level 1	Amino acids and derivatives
Antiarol	0.0238299	1.5	Level 2 vs Level 1	Others
N-Acetylglutamic acid	0.0157642	0.89	Level 2 vs Level 1	Amino acids and derivatives
5-Hydroxyindoleacetic acid	0.0152066	0.85	Level 2 vs Level 1	Indoles and derivatives
Spermine	0.0059269	1.38	Level 2 vs Level 1	Amines
Anhalamine	0.0154013	0.71	Level 2 vs Level 1	Others
L-Kynurenine	0.0224375	0.86	Level 2 vs Level 1	Carbonyl compounds
Biotin	0.0321205	0.86	Level 2 vs Level 1	Others
Deoxycytidine	0.0351107	3.01	Level 2 vs Level 1	nucleotide and derivatives
Butyryl-L-carnitine	0.0469068	0.76	Level 2 vs Level 1	Lipids
Glycitein	0.0129796	0.72	Level 2 vs Level 1	Flavonoids
Cyclopentolate	0.0275161	0.71	Level 2 vs Level 1	Benzene and substituted derivatives
Pergolide	0.00425677	0.74	Level 2 vs Level 1	Others
Nicotinamide ribotide	0.04967	2.74	Level 2 vs Level 1	nucleotide and derivatives
Nitrendipine	0.0462932	0.64	Level 2 vs Level 1	Pyridines and derivatives
Dihydrocortisol	0.0136274	0.8	Level 2 vs Level 1	Alcohols and polyols
(1'S,5'S)-Averufin	0.00567275	0.53	Level 2 vs Level 1	Others
Deoxycholic acid	0.0102081	0.82	Level 2 vs Level 1	Steroids and steroid derivatives
3-Dehydro-2-deoxyecdysone	0.00346527	1.95	Level 2 vs Level 1	Alcohols and polyols
alpha-Tocopherol	0.0150371	0.84	Level 2 vs Level 1	Lipids
Ecdysone	0.0218349	0.68	Level 2 vs Level 1	Lipids
Maslinic acid	0.00594171	0.64	Level 2 vs Level 1	Terpenoids
Malonate	0.0341792	0.76	Level 2 vs Level 1	Organic acids and derivatives
L-Valine	0.0146061	0.9	Level 2 vs Level 1	Amino acids and derivatives
L-Isoleucine	0.0188538	0.74	Level 2 vs Level 1	Amino acids and derivatives
Salicylic acid	0.0103337	1.6	Level 2 vs Level 1	Benzene and substituted derivatives
Spermidine	0.0337855	1.17	Level 2 vs Level 1	Amines
Adipic acid	0.0351151	1.74	Level 2 vs Level 1	Fatty acids and conjugates
Guanine	0.0203187	1.51	Level 2 vs Level 1	nucleotide and derivatives
L-Histidine	0.0272356	0.82	Level 2 vs Level 1	Amino acids and derivatives
Phenyllactate	0.00166304	1.4	Level 2 vs Level 1	Others
(S)-beta-Tyrosine	0.00564384	1.81	Level 2 vs Level 1	Amino acids and derivatives
L-Glutamic acid 5-phosphate	0.00016562	0.35	Level 2 vs Level 1	Amines
Ribose 1-phosphate	0.0229624	0.33	Level 2 vs Level 1	Carbohydrates
Pyridoxal phosphate	0.0138568	0.85	Level 2 vs Level 1	Pyridines and derivatives
Apigenin	0.042983	2.09	Level 2 vs Level 1	Flavonoids
Nonadecanoic acid	0.0207593	0.87	Level 2 vs Level 1	Fatty acids and conjugates
all-trans-Retinoic acid	0.0315036	2.4	Level 2 vs Level 1	Lipids
Eicosadienoic acid	0.0409409	0.79	Level 2 vs Level 1	Fatty acids and conjugates
alpha,alpha-Trehalose	0.0304199	1.47	Level 2 vs Level 1	Carbohydrates
AMP	0.0270964	0.78	Level 2 vs Level 1	nucleotide and derivatives
Glycochenodeoxycholic acid	0.0397227	1.52	Level 2 vs Level 1	Others
2-Methylserine	0.0120496	1.15	Level 3 vs Level 1	Amino acids and derivatives
Pyrrolidonecarboxylic acid	0.0310606	1.28	Level 3 vs Level 1	Amino acids and derivatives
Creatine	0.000651716	0.65	Level 3 vs Level 1	Amino acids and derivatives
4-Hydroxyphenylacetaldehyde	0.0275426	0.85	Level 3 vs Level 1	Benzene and substituted derivatives
L-Methionine	0.0491279	1.14	Level 3 vs Level 1	Amino acids and derivatives
3-Hydroxyanthranilic acid	0.00223837	0.62	Level 3 vs Level 1	Benzene and substituted derivatives
2,3-Butanediol	0.0228274	0.56	Level 3 vs Level 1	Alcohols and polyols
5-Acetamidovalerate	0.0441803	0.78	Level 3 vs Level 1	Fatty acids and conjugates
Indoleacetaldehyde	0.0302271	0.7	Level 3 vs Level 1	Indoles and derivatives
2-Hydroxycinnamic acid	0.0226241	1.14	Level 3 vs Level 1	Cinnamic acids and derivatives
Demethylated antipyrine	0.0163475	1.85	Level 3 vs Level 1	Others
L-Tyrosine	0.012237	1.16	Level 3 vs Level 1	Amino acids and derivatives
Vanillylmandelic acid	0.0354293	1.98	Level 3 vs Level 1	Phenols
Spermine	0.00475866	1.4	Level 3 vs Level 1	Amines
Indolebutyric acid	0.0301386	1.63	Level 3 vs Level 1	Indoles and derivatives
Anhalamine	0.00357927	0.6	Level 3 vs Level 1	Others
Porphobilinogen	0.0328207	1.57	Level 3 vs Level 1	Amines
Deoxycytidine	0.00749907	3.05	Level 3 vs Level 1	nucleotide and derivatives
Traumatic Acid	0.035885	0.77	Level 3 vs Level 1	Fatty acids and conjugates
Trinexapac-ethyl	0.0159835	0.45	Level 3 vs Level 1	Organic acids and derivatives
Baicalein	0.0296459	0.27	Level 3 vs Level 1	Flavonoids
Biochanin A	0.0379517	0.65	Level 3 vs Level 1	Flavonoids
Cyclopentolate	0.037988	0.66	Level 3 vs Level 1	Benzene and substituted derivatives
Quercetin	0.0418351	1.29	Level 3 vs Level 1	Flavonoids
Pergolide	0.0200718	0.71	Level 3 vs Level 1	Others
9,10-DHOME	0.0421592	0.36	Level 3 vs Level 1	Fatty acids and conjugates
Phytosphingosine	0.00819909	1.55	Level 3 vs Level 1	Amines
Corticosterone	0.0275481	0.77	Level 3 vs Level 1	Steroids and steroid derivatives
Cortisol	0.0371497	0.78	Level 3 vs Level 1	Others
Dihydrocortisol	0.00682716	0.63	Level 3 vs Level 1	Alcohols and polyols
(1'S,5'S)-Averufin	0.0300049	0.54	Level 3 vs Level 1	Others
Riboflavin	0.0295438	0.82	Level 3 vs Level 1	Others
Deoxycholic acid	0.0187434	0.82	Level 3 vs Level 1	Steroids and steroid derivatives
Ergocalciferol	0.0198547	1.31	Level 3 vs Level 1	Steroids and steroid derivatives
14alpha-Hydroxy-5beta-cholest-7-ene-3,6-dione	0.0262972	1.85	Level 3 vs Level 1	Others
3-Dehydro-2-deoxyecdysone	2.14474e-05	1.93	Level 3 vs Level 1	Alcohols and polyols
alpha-Tocopherol	0.0296873	0.78	Level 3 vs Level 1	Lipids
Hecogenin	0.0442621	1.2	Level 3 vs Level 1	Alcohols and polyols
Genistin	0.0422313	1.22	Level 3 vs Level 1	Flavonoids
Malonate	0.0295653	0.71	Level 3 vs Level 1	Organic acids and derivatives
L-Valine	0.0140636	0.88	Level 3 vs Level 1	Amino acids and derivatives
3-Methylthiopropionic acid	0.00210548	1.42	Level 3 vs Level 1	Fatty acids and conjugates
L-Erythrulose	0.0048891	0.88	Level 3 vs Level 1	Carbohydrates
p-Hydroxyphenylacetic acid	0.00455129	0.77	Level 3 vs Level 1	Phenols
3-Hydroxyvalproic acid	0.0417212	0.69	Level 3 vs Level 1	Fatty acids and conjugates
4-Hydroxycinnamic acid	0.00286948	1.42	Level 3 vs Level 1	Cinnamic acids and derivatives
(S)-beta-Tyrosine	0.000465921	2.03	Level 3 vs Level 1	Amino acids and derivatives
10-Hydroxydecanoic acid	0.0375601	1.36	Level 3 vs Level 1	Organic acids and derivatives
Citric acid	0.00245113	1.39	Level 3 vs Level 1	Organic acids and derivatives
5-Keto-D-gluconate	0.0218479	1.44	Level 3 vs Level 1	Alcohols and polyols
D-Glucuronic Acid	0.0241126	0.65	Level 3 vs Level 1	Carbohydrates
Gluconic acid	0.00131347	0.8	Level 3 vs Level 1	Carbohydrates
D-Ribose 5-phosphate	0.0371486	0.64	Level 3 vs Level 1	Alcohols and polyols
Xylitol 5-phosphate	0.0370319	2.64	Level 3 vs Level 1	Alcohols and polyols
Deoxyinosine	0.0310995	0.74	Level 3 vs Level 1	nucleotide and derivatives
Inosine	0.00250415	0.54	Level 3 vs Level 1	nucleotide and derivatives
Apigenin	0.0041244	1.7	Level 3 vs Level 1	Flavonoids
all-trans-Retinoic acid	0.00767133	1.83	Level 3 vs Level 1	Lipids
alpha,alpha-Trehalose	0.037883	1.47	Level 3 vs Level 1	Carbohydrates
Alpha-Lactose	0.0285	1.46	Level 3 vs Level 1	Carbohydrates
AMP	0.0260012	0.67	Level 3 vs Level 1	nucleotide and derivatives
LysoPA(16_0_0_0)	0.00665009	1.25	Level 3 vs Level 1	Lipids
Glycochenodeoxycholic acid	0.0237901	1.98	Level 3 vs Level 1	Others
Guanidoacetic acid	0.0491342	0.88	Level 3 vs Level 2	Amino acids and derivatives
gamma-Amino-gamma-cyanobutanoate	0.0107975	0.85	Level 3 vs Level 2	Amines
Indolebutyric acid	0.0299538	0.67	Level 3 vs Level 2	Indoles and derivatives
Biotin	0.0353385	0.88	Level 3 vs Level 2	Others
N-Acetyl-D-tryptophan	0.0147783	0.59	Level 3 vs Level 2	Amino acids and derivatives
Phytosphingosine	0.0150358	0.72	Level 3 vs Level 2	Amines
Oleoylethanolamide	0.0248	0.86	Level 3 vs Level 2	Amines
Corticosterone	0.0404637	1.57	Level 3 vs Level 2	Steroids and steroid derivatives
2-Furoate	0.0478353	0.86	Level 3 vs Level 2	Others
Dihydrouracil	0.00985326	1.73	Level 3 vs Level 2	Others
L-Erythrulose	0.0376788	1.09	Level 3 vs Level 2	Carbohydrates
Beta-Leucine	0.00628787	0.81	Level 3 vs Level 2	Amino acids and derivatives
p-Hydroxyphenylacetic acid	0.00443549	1.32	Level 3 vs Level 2	Phenols
Citric acid	0.0263148	0.83	Level 3 vs Level 2	Organic acids and derivatives
L-Glutamic acid 5-phosphate	0.0344712	0.62	Level 3 vs Level 2	Amines
Myristic acid	0.00873757	0.79	Level 3 vs Level 2	Fatty acids and conjugates
Inosine	0.00121498	3.07	Level 3 vs Level 2	nucleotide and derivatives
Stearidonic acid	0.0472815	0.79	Level 3 vs Level 2	Lineolic acids and derivatives
Alpha-Linolenic acid	0.0275211	0.87	Level 3 vs Level 2	Lineolic acids and derivatives
Gamma-Linolenic acid	0.0230285	0.86	Level 3 vs Level 2	Lineolic acids and derivatives
Bovinic acid	0.0491744	0.73	Level 3 vs Level 2	Lineolic acids and derivatives
(6Z)-Octadecenoic acid	0.0459072	1.7	Level 3 vs Level 2	Lineolic acids and derivatives
9,10-Epoxyoctadecenoic acid	0.00308131	0.58	Level 3 vs Level 2	Fatty acids and conjugates
Cyclic AMP	0.016467	0.82	Level 3 vs Level 2	nucleotide and derivatives
Prostaglandin C1	0.0194499	1.13	Level 3 vs Level 2	Alcohols and polyols
Cortisol 21-acetate	0.0275678	0.41	Level 3 vs Level 2	Others
LysoPA(16_0_0_0)	0.0262679	0.89	Level 3 vs Level 2	Lipids
