# Supplementary material for: Metabolome profiling by untargeted metabolomics and biomarker panel selection using machine-learning for patients in different stages of peripheral neuropathy induced by oxaliplatin
Source: Front Oncol. 2025 Sep 19;15:1617207. doi: 10.3389/fonc.2025.1617207 (PMC12491010; doi:10.3389/fonc.2025.1617207)
Supplement: Supplementary file 7 [file Table2.xlsx]

## Sheet: Sheet1
Table S2 The TOP 20 differential metabolites in Level 1 vs Level 0, Level 2 vs Level 0, and Level 3 vs Level 0
Level 1 vs Level 0	Level 2 vs Level 0	Level 3 vs Level 0
Thiabendazole	5-Hydroxypentanoic acid	5-Hydroxypentanoic acid
Guanosine	Thiabendazole	Thiabendazole
3-Methylindole	Imidazol-5-yl-pyruvate	Pergolide
Pyrrole-2-carboxylic acid	Pyrrole-2-carboxylic acid	2,3-Butanediol
1-Methylxanthine	Adipic acid	Imidazol-5-yl-pyruvate
Imidazol-5-yl-pyruvate	Spermidine	4'-Oxolividamine
Aldosterone	1,1-Dimethylbiguanide	(S)-beta-Tyrosine
5-Hydroxypentanoic acid	1-Methylxanthine	trans-Cinnamate
Adipic acid	Acetylphosphate	1-Methylxanthine
Eicosadienoic acid	L-Proline	Benzaldehyde
Spermidine	2'-Deoxyadenosine	N-Acetylserotonin
Estradiol	2-Hydroxy-3-(4-hydroxyphenyl)propenoic acid	L-Proline
2-Hydroxycinnamic acid	4'-Oxolividamine	Spermidine
4'-Oxolividamine	gamma-Aminobutyric acid	Deoxyinosine
Acetylphosphate	trans-Cinnamate	Biotin
2-Hydroxy-3-(4-hydroxyphenyl)propenoic acid	Acetylcysteine	Phenylethylamine
Galactitol	Hydroxykynurenine	2'-Deoxyadenosine
Ricinoleic acid	Phenylethylamine	Oleic acid
Adrenic acid	Myriocin	L-Lysine
12-Keto-tetrahydro-leukotriene B4	Aminoadipic acid	Adipic acid
