# Supplementary material for: Metabolome profiling by untargeted metabolomics and biomarker panel selection using machine-learning for patients in different stages of peripheral neuropathy induced by oxaliplatin
Source: Front Oncol. 2025 Sep 19;15:1617207. doi: 10.3389/fonc.2025.1617207 (PMC12491010; doi:10.3389/fonc.2025.1617207)
Supplement: Supplementary file 8 [file Table3.xlsx]

## Sheet: Sheet1
Table S3 The TOP 20 differential metabolites in Level 2 vs Level 1, Level 3 vs Level 1, and Level 3 vs Level 2
Level 2 vs Level 1	Level 3 vs Level 1	Level 3 vs Level 2
L-Glutamic acid 5-phosphate	Creatine	9,10-Epoxyoctadecenoic acid
Phenyllactate	3-Hydroxyanthranilic acid	Cortisol 21-acetate
Se-Methylselenocysteine	Dihydrocortisol	p-Hydroxyphenylacetic acid
Butyryl-L-carnitine	3-Dehydro-2-deoxyecdysone	Oleoylethanolamide
Guanine	p-Hydroxyphenylacetic acid	Inosine
L-Kynurenine	3-Methylthiopropionic acid	L-Erythrulose
N-Acetylornithine	Corticosterone	gamma-Amino-gamma-cyanobutanoate
Nonadecanoic acid	4-Hydroxycinnamic acid	Prostaglandin C1
(S)-beta-Tyrosine	Spermine	Gamma-Linolenic acid
2,3-Butanediol	Pyrrolidonecarboxylic acid	Myristic acid
L-Histidine	10-Hydroxydecanoic acid	N-Acetyl-D-tryptophan
Antiarol	(S)-beta-Tyrosine	Guanidoacetic acid
2-Methylserine	14alpha-Hydroxy-5beta-cholest-7-ene-3,6-dione	Dihydrouracil
Salicylic acid	Apigenin	Alpha-Linolenic acid
Ribose 1-phosphate	2-Methylserine	Biotin
2-Oxo-4-methylthiobutanoic acid	2,3-Butanediol	Phytosphingosine
5-Hydroxyindoleacetic acid	Quercetin	Corticosterone
Pyrrolidonecarboxylic acid	Cyclopentolate	(6Z)-Octadecenoic acid
Creatine	4-Hydroxyphenylacetaldehyde	Cyclic AMP
Glycitein	alpha-Tocopherol	Citric acid
